# Supplementary material for: Radiomics nomogram based on MRI water imaging identifying symptomatic nerves of patients with primary trigeminal neuralgia: A preliminary study
Source: Medicine (Baltimore). 2024 Mar 1;103(9):e37379. doi: 10.1097/MD.0000000000037379 (PMC10906654; doi:10.1097/MD.0000000000037379)
Supplement: Supplementary file 1 [file medi-103-e37379-s001.xlsx]

## Sheet: Sheet1
Shape Sphericity
Firstorder RootMeanSquared
Glrlm RunVariance
Firstorder Kurtosis
Ngtdm Coarseness
Firstorder Minimum
Firstorder Range
Ngtdm Coarseness
Glcm JointAverage
Glcm SumAverage
Gldm LargeDependenceHighGrayLevelEmphasis
Glszm LargeAreaHighGrayLevelEmphasis
Firstorder Maximum
